# Supplementary material for: Impact of data source and time reference of functional status on hospital mortality prediction
Source: BMC Health Serv Res. 2012 May 14;12:115. doi: 10.1186/1472-6963-12-115 (PMC3418212; doi:10.1186/1472-6963-12-115)
Supplement: Additional file 1 — Detailed comparison of interview and medical record data for basic ADL impairments by respondent type (N = 1402). [file 1472-6963-12-115-S1.xls]

## Sheet: Sheet1
	Additional File 1: Detailed comparison of interview and medical record data for basic ADL impairments by respondent type (N = 1402)
			Prevalence of Impairment (%)
	Measure	Valid	Interview	Medical Records	κ	Sensitivity* (%)	Specificity* (%)	PPV* (%)	NPV* (%)
	Pre-admission
	Any of 5-item ADL†	1383	33	38	0.71	87	87	77	93
	Patient Respondent	633	11	20	0.48	87	87	43	97
	Proxy Respondent	750	52	53	0.74	86	86	87	87
	Transferring	1224	36	31	0.75	93	89	73	97
	Patient Respondent	567	6	11	0.56	90	94	44	99
	Proxy Respondent	657	40	48	0.74	93	83	79	94
	Walking	1382	46	29	0.53	57	95	90	72
	Patient Respondent	633	26	11	0.31	30	96	71	80
	Proxy Respondent	750	63	44	0.53	66	93	94	62
	Any of 7-item ADL†	1387	48	39	0.64	72	91	88	78
	Patient Respondent	633	27	21	0.48	53	91	69	84
	Proxy Respondent	754	65	55	0.66	79	91	94	70
	On-admission
	Any of 5-item ADL†	1375	36	78	0.24	97	33	45	95
	Patient Respondent	632	13	67	0.11	93	37	18	97
	Proxy Respondent	743	55	86	0.27	98	27	63	90
	Transferring	1376	27	78	0.18	98	30	34	98
	Patient Respondent	633	8	67	0.07	96	35	11	99
	Proxy Respondent	743	43	86	0.19	99	23	49	96
	Walking	1375	49	78	0.31	94	37	59	88
	Patient Respondent	632	28	68	0.2	89	40	37	90
	Proxy Respondent	743	66	87	0.33	97	31	73	82
	Any of 7-item ADL†	1374	50	83	0.28	97	31	59	91
	Patient Respondent	631	30	75	0.19	95	33	37	94
	Proxy Respondent	743	68	90	0.29	98	26	74	84
	* Interview data used as reference standard for sensitivity, specificity, positive predictive value (PPV) and negative predictive value (NPV)
	† Includes feeding, bathing, grooming, dressing, and toileting
	ADL: Activities of Daily Living
